# Supplementary material for: Genome-wide association study reveals a novel tuberculosis susceptibility locus in multiple East Asian and European populations
Source: Genome Med. 2026 May 27;18:71. doi: 10.1186/s13073-026-01670-6 (PMC13214086; doi:10.1186/s13073-026-01670-6)
Supplement: Supplementary file 1 — Additional file 1: Supplementary Table S1-S8. [file 13073_2026_1670_MOESM1_ESM.xlsx]

## Sheet: Table S1
Table S1: Sample and SNP QC procedures for the Vietnamese study samples.
	PTB vs population control (PACG)
Sample QC
	Cases	Controls	Total
Total sample genotyped	1650	1357	3007
Samples with call-rate<95% and extrememes in heterozygosity (>3SD or <-3SD)	14	33	47
Cryptic related samples	26	57	83
PCA outliers	12	0	12
Samples pass QC	1598	1267	2865
SNP QC
Total genotyped SNPs	710142
SNPs with call-rate < 95% and rare SNPs (MAF < 1%)	112360
SNPs with HWE p-value < 10-6	13601
Excluded the Sex Chromosomes and different missingness QC	7088
Remaining genotyped SNPs that pass QC	577093
No of SNPs after imputation	23867060
Imputed SNPs with info score < 0.6, MAF < 1% or non-biallelic	16308509
Total SNPs remained for analysis	7558551
Note: Samples are genotyped on either the OmniExpress-24 or OmniExpress-12 arrays..

## Sheet: Table S2
Table S2: Detailed information for individual datasets included in the study.
	Singapore Chinese Health Study	Vietnamese	Han Chinesea	Biobank Japanb
Case/Control	1,610/24,015	1,598/1,267	833/1,220	7,800/170,871
Number (%) of male in cases/controls	1,118 (69.44%)/10,505 (43.74%)	1,181 (73.90%)/374 (29.52%)	-	-
Genotype array	Illumina Global Screening Array Illumina HumanOmniZhonghua Bead Chip	Infinium OmniExpress-24 Infinium OmniExpress-12	Axiom Genome-Wide CHB1 & CHB2 Array Plate Set	Illumina HumanOmniExpressExome BeadChip or a combination of the Illumina HumanOmniExpress and HumanExome BeadChip
Imputation software	Minimac4	IMPUTE v2	IMPUTE2	Minimac3
Genome build	hg38	hg19	hg19	hg19
Reference panel	Singaporean population-specific reference panel	1000 Genomes Project Phase 3	1000 Genomes Project (Phase I)	1000 Genomes Project Phase 3 and Japanese whole-genome sequencing data
Quality score	Rsq≥0.3	info≥0.6	info>0.8	Rsq≥0.7
Number of common SNPs passed QC (hg19)	7,132,080 (7,141,960 on hg38)	7490205	5374021	7132735
a.Zheng, R., et al., Genome-wide association study identifies two risk loci for tuberculosis in Han Chinese. Nature Communications, 2018. 9(1): p. 4072. b.Sakaue, S., et al., A cross-population atlas of genetic associations for 220 human phenotypes. Nature Genetics, 2021. 53(10): p. 1415-1424.

## Sheet: Table S3
Table S3: Guide RNAs sequence for CRISPR-Cas9 edited zebrafish embryos
	Guide RNA sequence
common scaffold oligo	AAAAGCACCGACTCGGTGCCACTTTTTCAAGTTGATAACGGACTAGCCTTATTTTAACTTGCTATTTCTAGCTCTAAAAC
Scramble control	TAATACGACTCACTATAGGCAGGCAAAGAATCCCTGCCGTTTTAGAGCTAGAAATAGC
	TAATACGACTCACTATAGGTACAGTGGACCTCGGTGTCGTTTTAGAGCTAGAAATAGC
	TAATACGACTCACTATAGGCTTCATACAATAGACGATGGTTTTAGAGCTAGAAATAGC
	TAATACGACTCACTATAGGTCGTTTTGCAGTAGGATCGGTTTTAGAGCTAGAAATAGC
sf3a1	TAATACGACTCACTATAGGGTCGCAGTCATGCCGCCTGTTTTAGAGCTAGAAATAGC
	TAATACGACTCACTATAGGACTGCCAGCTTCGTAGCCGTTTTAGAGCTAGAAATAGC
	TAATACGACTCACTATAGGTATGGGTCGCTCGGGTTGGTTTTAGAGCTAGAAATAGC
	TAATACGACTCACTATAGGAGGTGATCCATGAGACGGGTTTTAGAGCTAGAAATAGC
osm	TAATACGACTCACTATAGGTTACTTTGAGCTGAGAAGGTTTTAGAGCTAGAAATAGC
	TAATACGACTCACTATAGGACACCAGGAGGATCTAGTGTTTTAGAGCTAGAAATAGC
	TAATACGACTCACTATAGGGAGGACTCAATGACCGCGGTTTTAGAGCTAGAAATAGC

## Sheet: Table S4
Table S4: The association between rs6006426 and tuberculosis in Schurz et al., 2024
Population	variant_id	chromosome	base_pair_location	effect_allele	other_allele	Sample_Number	effect_allele_frequency	OR (95%Cl)	p_value
Asian	rs6006426	22	30669883	A	G	11350	0.55389	1.069 (1.006, 1.137)	0.03322
European						19650	0.539513	1.057 (1.004, 1.113)	0.036266
Afrian						6009	0.647531	1.071 (0.991, 1.157)	0.082286
								chisq_association
Overall						37543	0.56349	11.9504	0.00755499
Schurz H, Naranbhai V, Yates TA, Gilchrist JJ, Parks T, Dodd PJ, et al. Multi-ancestry meta-analysis of host genetic susceptibility to tuberculosis identifies shared genetic architecture. eLife. 2024;13:e84394.

## Sheet: Table S5
Table S5: Significant association from the gene-based test as computed by MAGMA using result from meta-analysis in East Asian as input. Input SNPs were mapped to 18,840 protein coding genes. Genome wide significance was defined at 2.65×10-6.
GENE	CHR	START	STOP	NSNPS	NPARAM	ZSTAT	P	Padj	SYMBOL
ENSG00000204287	6	32397619	32422823	308	17	8.2084	1.1211e-16	2.11215e-12	HLA-DRA
ENSG00000204301	6	32152620	32201844	195	31	7.7451	4.774e-15	8.99422e-11	NOTCH4
ENSG00000213654	6	32148543	32173300	44	12	7.5233	2.6701e-14	5.03047e-10	GPSM3
ENSG00000179344	6	32617244	32646160	310	20	7.4562	4.4536e-14	8.39058e-10	HLA-DQB1
ENSG00000204315	6	32086484	32108068	17	7	6.6894	1.1206e-11	2.11121e-07	FKBPL
ENSG00000196735	6	32585956	32624839	795	24	6.5304	3.2808e-11	6.18103e-07	HLA-DQA1
ENSG00000204304	6	32142512	32167963	42	12	6.2452	2.1164e-10	3.9873e-06	PBX2
ENSG00000204310	6	32125989	32155873	41	12	6.1806	3.1921e-10	6.01392e-06	AGPAT1
ENSG00000204314	6	32106136	32132150	23	8	6.1361	4.229e-10	7.96744e-06	PRRT1
ENSG00000258388	6	32111622	32149755	40	11	6.0631	6.6753e-10	1.25763e-05	PPT2-EGFL8
ENSG00000204308	6	32136131	32161930	44	13	6.0162	8.9277e-10	1.68198e-05	RNF5
ENSG00000204305	6	32138745	32162101	41	12	5.8996	1.8215e-09	3.43171e-05	AGER
ENSG00000221988	6	32111218	32144011	32	9	5.8618	2.2899e-09	4.31417e-05	PPT2
ENSG00000196126	6	32536546	32567625	156	11	5.5948	1.1042e-08	0.000208031	HLA-DRB1
ENSG00000241404	6	32122360	32146058	25	8	5.3474	4.4605e-08	0.000840358	EGFL8
ENSG00000234745	6	31311649	31334965	555	36	5.2251	8.7047e-08	0.00163997	HLA-B
ENSG00000213676	6	32055953	32106030	63	15	5.1878	1.064e-07	0.00200458	ATF6B
ENSG00000204366	6	31857384	31879769	21	5	5.0391	2.339e-07	0.00440668	ZBTB12
ENSG00000099985	22	30648818	30672829	14	5	5.0132	2.6764e-07	0.00504234	OSM
ENSG00000030110	6	33530329	33558019	64	10	4.8609	5.8421e-07	0.0110065	BAK1
ENSG00000204516	6	31452658	31488901	279	16	4.7949	8.1393e-07	0.0153344	MICB
ENSG00000166278	6	31855562	31923449	63	11	4.593	2.1845e-06	0.041156	C2

## Sheet: Table S6
Table S6: Relatedness between candidate genes within ± 400kb of rs6006426 and tuberculosis in published transcriptomics and proteomics datasets
Study	Ethnicity	Study sample	Omics	Tissue	Gene	Symbol
Berry, Graham et al. 2010	Mixed	54 active TB, 69 patients with latent TB and 24 healthy controls	Transcriptomics	Whole blood	ENSG00000099985	OSM
					ENSG00000185339	TCN2
Kaforou, Wright et al. 2013	African	273 HIV+ (97 TB, 84 LTBI, 92 OD) and 263 HIV- (97 TB, 83 LTBI, 83 OD)	Transcriptomics	Whole Blood	ENSG00000185339	TCN2
Penn-Nicholson, Hraha et al. 2019	African	37 progrossors (LTBI progressed to active case) and 106 nonprogressors (LTBI not progressed to active case)	Proteomics	Plasma	ENSG00000128342	LIF
Kroon, Correa-Macedo et al. 2023	African	17 HIV+, tuberculin and IGRA- and 11 HIV+ IGRA positive, tuberculin and IGRA+	Transcriptomics	Neutrophil	ENSG00000100296	THOC5
TB: Tuberculosis; HIV: Human immunodeficiency virus; LTBI: Latent Tuberculosis Infection; OD: other disease; IGRA: interferon gamma release assays.

## Sheet: Table S7
Table S7: Results of eQTL analysis for rs6006426 in immune related cells using publicaly available data in eQTL catalogue
SNP	chromosome	position_hg38	Dataset	Cell type	Status	Sample size	Other allele	Effect allele	P_value	beta	se	gene_id	symbol
rs6006426	22	30273894	CEDARa	T-cell_CD4	naïve	290	G	A	7.00646e-11	-0.40359	0.0594613	ENSG00000099995	SF3A1
				T-cell_CD8		277			0.000121644	-0.226	0.058
				monocyte_CD14		286			5.35928e-05	-0.212	0.052
				granulocytes_CD15		280			8.35483e-08	-0.38	0.069
				B-cell_CD19		262			0.003	-0.225	0.076
			Fairfax_2012b	B-cell_CD19		281			9.73433e-12	-0.444215	0.0623415
			Fairfax_2014c	monocyte_CD14		420			6.16537e-18	-0.557876	0.0616591
				monocyte_CD14	IFNg_24h	370			4.51757e-14	-0.529657	0.0673529
				monocyte_CD14	LPS_2h	256			1.48365e-09	-0.437458	0.0695509
				monocyte_CD14	LPS_24h	325			6.87114e-14	-0.510633	0.0650558
			Quach_2016d	monocyte_CD14	naïve	200			0.047	-0.107	0.053	ENSG00000099985	OSM
			Fairfax_2014c	monocyte_CD14	LPS_2h	256			0.000557105	-0.305	0.087
				monocyte_CD14	LPS_24h	325			0.016	-0.089	0.037
IFNg: Interferon gamma; LPS: lipopolysaccharide a. Momozawa, Y., et al., IBD risk loci are enriched in multigenic regulatory modules encompassing putative causative genes. Nature Communications, 2018. 9(1): p. 2427. b. Fairfax, B.P., et al., Genetics of gene expression in primary immune cells identifies cell type–specific master regulators and roles of HLA alleles. Nature Genetics, 2012. 44(5): p…

## Sheet: Table S8
Table S8: Association between SNPs within SF3A1 reported in previous study and pulmonary tuberculosis.
							Singapore Chinese			Vietnamese			Han Chinese			Japanese
Study	Population (Case/Control)	SNP	chromosome	position	Other allele	Effect allele	P	β	se	P	β	se	P	β	se	P	β	se
Zhang, Wang et al. 2022	Han Chinese (1137 cases/581 controls)	rs2074733	22	30738587	T	C	0.0205806	0.0906681	0.0391555	0.192722	0.0783749	0.0601695	0.02177	0.154436	0.067	0.00497964	0.0481712	0.0171528
		rs10376	22	30728356	A	C	0.942287	0.00463334	0.0640008	0.934382	0.00909216	0.110431	0.2026	0.151986	0.119	0.615526	0.014737	0.0293448
Significant associations are highlighted in bold. Association in opposite direction was highlighted in italic and underlined.
